# Supplementary material for: Solanum lycopersicum GOLDEN 2-LIKE 2 transcription factor affects fruit quality in a light- and auxin-dependent manner
Source: PLoS One. 2019 Feb 12;14(2):e0212224. doi: 10.1371/journal.pone.0212224 (PMC6372215; doi:10.1371/journal.pone.0212224)
Supplement: S1 Table — (XLSX) [file pone.0212224.s004.xlsx]

## Sheet: Supplementary Table S1
S1 Table. Primers used in the experiments.
Transgenic plants generation
Gene name	Locus	5’ – 3’ sequence
SlGLK2	Solyc10g008160	F	CACCATGCTTGCTCTATCTTCATCATTG
		R	TCAAGTTGGGGGTATTTTGG
Transgenic plants genotyping
Gene name	Locus	5’ – 3’ sequence
35S	-	F	GCAGGTCACTGGATTTTGG
SlGLK2	Solyc10g008160	R	CTTGAGGATTTTTGATTTTGCTAG
qPCR analysis
Gene name	Locus	5’ – 3’ sequence
SlGLK2	Solyc10g008160	F	ATGTTTGGGGGCATCCACATG
		R	GCAAATCAGAGGCAACTGTGTC
SlTIP41	Solyc10g049850	F	GCTGCGTTTCTGGCTTAGG
		R	ATGGAGTTTTTGAGTCTTCTGC
SlExpressed	Solyc07g025390	F	TGGGTGTGCCTTTCTGAATG
		R	GCTAAGAACGCTGGACCTAATG
SlDXS	Solyc01g067890	F	CAGGACTGGTGTGGTTTCAG
		R	GGGATAGTTCACAGTGTCC
SlGGDR	Solyc03g115980	F	CAGAGACGCTCGCTAAGG
		R	GCTTCAGAGTCTGTCCGATATC
SlVTE1	Solyc08g068570	F	CGAACTCCTCATAGCGGGTATC
		R	CACGCCAGTAAACCGAGGC
SlVTE2	Solyc07g017770	F	CAATTCCAGTTCCTGCTGAG
		R	CCTCCAACATGCTCTTGCGTG
SlVTE3	Solyc09g065730	F	CTTGACCAATCTCCTCATC
		R	GCACGCCTTTCCTCCAGG
SlVTE4	Solyc08g076360	F	CAGATCATCGTGCTGCTCAG
		R	CCTCTCTGCTTGTACAGGAC
SlVTE5	Solyc03g071720	F	CGTATCAGGACGGGCTCGC
		R	TCACCACCACACATCATTGCTAATG
SlVTE6	Solyc07g062180	F	AGCACAAGCATCAGTGTCTG
		R	AAGAAAGCAGCCGCAATACC
SlPPH	Solyc01g088090	F	TATGGAGGGAGCAAGTACGC
		R	TGGAGGGCAGAGGAAAAGTAC
SlPPHL1	Solyc02g062610	F	GATTTGGTGCTTCTGCCTTTC
		R	GCTGTTTCTTCAGTTCCTTC
SlCHLG	Solyc09g014760	F	CCAATTCCTTCAGGTGCGGT
		R	CCCACCAAGGCAAGCTGATA
SlHPPD2	Solyc05g041200	F	GGTGCTCCAAAATACAATGGGC
		R	TCATTCGACAGCAGCTACTTG
SlARF4	Solyc11g069190	F	TGAAAGCCATCAACTCTCGG
		R	ATCCCATCTGACCATCAAGCATC
