# Supplementary material for: Solanum lycopersicum GOLDEN 2-LIKE 2 transcription factor affects fruit quality in a light- and auxin-dependent manner
Source: PLoS One. 2019 Feb 12;14(2):e0212224. doi: 10.1371/journal.pone.0212224 (PMC6372215; doi:10.1371/journal.pone.0212224)
Supplement: S3 Table — (XLSX) [file pone.0212224.s006.xlsx]

## Sheet: Supplementary Table S3
S3 Table. Tocopherol content in the pedicellar portion of fruits from SlGLK2, au-SlGLK2 and Slglk2 genotypes.
	α-tocopherol	β-tocopherol	δ-tocopherol	γ-tocopherol	Total tocopherol
Immature Green 3
SlGLK2	101.24 ± 12.12	2.83 ± 0.04	ND	2.75 ± 0.20	106.98 ± 12.85
au-SlGLK2	62.69 ± 6.62	1.75 ± 0.19		2.11 ± 0.12	65.90 ± 7.40
Slglk2	104.55 ± 9.91	2.32 ± 0.31		2.88 ± 0.46	110.10 ± 9.97
Mature Green
SlGLK2	123.2 ± 19.51	2.74 ± 0.56	ND	6.00 ± 1.25	131.76 ± 21.62
au-SlGLK2	81.45 ± 3.98	1.79 ± 0.03		2.16 ± 0.47	85.40 ± 4.37
Slglk2	142.49 ± 23.18	2.65 ± 0.10		3.44 ± 0.77	148.74 ± 23.85
Breaker+5
SlGLK2	185.26 ± 16.35	3.73 ± 0.32	4.08 ± 0.42	71.53 ± 2.84	261.84 ± 19.24
au-SlGLK2	119.63 ± 13.82	2.03 ± 0.04	1.63 ± 0.37	28.53 ± 1.21	152.68 ± 16.85
Slglk2	172.69 ± 6.94	3.78 ± 0.18	2.23 ± 0.10	18.68 ± 3.05	197.33 ± 5.33
Statistically significant differences against the respective SlGLK2 sample are indicated in bold (P < 0.05). Values represent means ± SE from at least three biological replicates. Values are expressed µg g–1 DW. ND, not detected.
