# Supplementary material for: Solanum lycopersicum GOLDEN 2-LIKE 2 transcription factor affects fruit quality in a light- and auxin-dependent manner
Source: PLoS One. 2019 Feb 12;14(2):e0212224. doi: 10.1371/journal.pone.0212224 (PMC6372215; doi:10.1371/journal.pone.0212224)
Supplement: S4 Table — (XLSX) [file pone.0212224.s007.xlsx]

## Sheet: Supplementary Table S4
S4 Table. Relative transcript values in the pedicellar portion of tomato fruits from SlGLK2, Slglk2 and au-GLK2 genotypes.
	SlDXS	SlGGDR	SlVTE1	SlVTE2	SlVTE3	SlVTE4	SlVTE5	SlVTE6
Immature Green 5
SlGLK2	1.00 ± 0.12	1.00 ± 0.04	1.00 ± 0.08	1.00 ± 0.07	1.00 ± 0.08	1.00 ± 0.02	1.00 ± 0.03	1.00 ± 0.02
Slglk2	0.76 ± 0.03	0.58 ± 0.01	0.94 ± 0.01	0.91 ± 0.03	1.43 ± 0.05	0.85 ± 0.01	1.35 ± 0.02	0.76 ± 0.01
au-SlGLK2	0.94 ± 0.45	0.89 ± 0.18	0.86 ± 0.08	0.99 ± 0.08	1.55 ± 0.08	0.56 ± 0.01	1.23 ± 0.05	0.89 ± 0.10
Breaker +5
SlGLK2	1.00 ± 0.17	1.00 ± 0.02	1.00 ± 0.03	1.00 ± 0.04	1.00 ± 0.05	1.00 ± 0.06	1.00 ± 0.02	1.00 ± 0.19
Slglk2	0.69 ± 0.15	1.15 ± 0.07	1.78 ± 0.03	1.45 ± 0.21	1.27 ± 0.05	0.46 ± 0.02	1.06 ± 0.02	0.93 ± 0.10
au-SlGLK2	0.45 ± 0.14	0.15 ± 0.01	3.74 ± 0.07	0.21 ± 0.02	2.45 ± 0.11	0.40 ± 0.03	0.92 ± 0.00	0.67 ± 0.12
Values represent means ± SE of at least three biological replicates normalysed against the respective SlGLK2 sample. Statistically significant values in comparison to the respective SlGLK2 sample are indicated in bold (P < 0.05)
