# Supplementary material for: Solanum lycopersicum GOLDEN 2-LIKE 2 transcription factor affects fruit quality in a light- and auxin-dependent manner
Source: PLoS One. 2019 Feb 12;14(2):e0212224. doi: 10.1371/journal.pone.0212224 (PMC6372215; doi:10.1371/journal.pone.0212224)
Supplement: S5 Table — (XLSX) [file pone.0212224.s008.xlsx]

## Sheet: Supplementary Table S5
S5 Table. Tocopherol content in the pedicellar portion of ripe fruits from SlGLK2-overexpressing L2 line.
	α-tocopherol	β-tocopherol	δ-tocopherol	γ-tocopherol	Total-tocopherol
Breaker+5
L2	181.59 ± 7.01*	4.17 ± 0.40*	6.53 ± 0.60*	89.72 ± 5.27*	269.33 ± 20.24*
SlGLK2	208.26 ± 15.01*	3.36 ± 0.20*	3.47 ± 0.25*	54.73 ± 0.83*	282.55 ± 15.40*
au-Slglk2	113.95 ± 3.23	1.86 ± 0.03	1.14 ± 0.06	8.68 ± 0.61	125.64 ± 3.72
Statistically significant differences against the respective SlGLK2 and au-Slglk2 sample are indicated in bold and with asterisk, respectively (P < 0.05). Values represent means ± SE from at least three biological replicates. Values are expressed µg g–1 DW. ND, not detected.
