# Supplementary material for: Solanum lycopersicum GOLDEN 2-LIKE 2 transcription factor affects fruit quality in a light- and auxin-dependent manner
Source: PLoS One. 2019 Feb 12;14(2):e0212224. doi: 10.1371/journal.pone.0212224 (PMC6372215; doi:10.1371/journal.pone.0212224)
Supplement: S6 Table — (XLSX) [file pone.0212224.s009.xlsx]

## Sheet: Supplementary Table S6
S6 Table. Relative transcript values in the pedicellar portion of tomato fruits from SlGLK2-overexpressing L2 line.
	SlDXS	SlGGDR	SlVTE1	SlVTE2	SlVTE3	SlVTE4	SlVTE5	SlVTE6	SlHPPD2	SlPPH	SlPPHL1	SlCHLG
Immature Green 5
au-Slglk2	1.00 ± 0.31	1.00 ± 0.07	1.00 ± 0.24	1.00 ± 0.09	1.00 ± 0.10	1.00 ± 0.10	1.00 ± 0.08	1.00 ± 0.02	1.00 ± 0.07	1.00 ± 0.07	1.00 ± 0.08	1.00 ± 0.16
L2	4.23 ± 0.15*	1.56 ± 0.05*	3.3 ± 0.05*	2.14 ± 0.04*	1.92 ± 0.06*	1.61 ± 0.05*	1.52 ± 0.03*	3.15 ± 0.02	1.1 ± 0.16	1.84 ± 0.05	1.49 ± 0.10	2.7 ± 0.07*
SlGLK2	2.35 ± 0.44	2.83 ± 0.08	1.05 ± 0.07	1.07 ± 0.21	1.36 ± 0.25	0.84 ± 0.24	0.83 ± 0.13	1.72 ± 0.14	2.85 ± 0.25	1.74 ± 0.29	1.41 ± 0.08	1.64 ± 0.24
Breaker+5
au-Slglk2	1.00 ± 0.88	1.00 ± 0.04	1.00 ± 0.17	1.00 ± 0.30	1.00 ± 0.09	1.00 ± 0.02	1.00 ± 0.06	1.00 ± 0.30	1.00 ± 0.29	1.00 ± 0.34	1.00 ± 0.02	1.00 ± 0.22
L2	4.65 ± 0.43*	0.65 ± 0.02	2.43 ± 0.11	1.68 ± 0.46	1.99 ± 0.13	2.23 ± 0.08	2.28 ± 0.09	3.53 ± 0.72*	1.56 ± 0.28	1.67 ± 0.80	2.62 ± 0.07	3.16 ± 0.50*
SlGLK2	0.97 ± 0.22	0.79 ± 0.02	1.54 ± 0.07	1.17 ± 0.16	1.20 ± 0.08	1.76 ± 0.03	1.80 ± 0.01	1.32 ± 0.09	1.25 ± 0.16	1.13 ± 0.23	1.95 ± 0.00	1.50 ± 0.03
Values represent means ± SE of at least three biological replicates normalysed against the respective au-Slglk2 sample. Statistically significant values in comparison to the respective au-Slglk2 sample are indicated in bold (P < 0.05). Asterisk indicates statistically significant differences between L2 and SlGLK2 (P < 0.05).
